# Supplementary material for: Ellagic Acid Prevents α-Synuclein Aggregation and Protects SH-SY5Y Cells from Aggregated α-Synuclein-Induced Toxicity via Suppression of Apoptosis and Activation of Autophagy
Source: Int J Mol Sci. 2021 Dec 13;22(24):13398. doi: 10.3390/ijms222413398 (PMC8707649; doi:10.3390/ijms222413398)
Supplement: Supplementary file 1 [file ijms-22-13398-s001.zip]

Archive with 1 entries (1 files):
- ijms-1483057-supplementary.pdf
